# Supplementary material for: High-Dimensional Cytometry Dissects Immunological Fingerprints of Idiopathic Inflammatory Myopathies
Source: Cells. 2022 Oct 21;11(20):3330. doi: 10.3390/cells11203330 (PMC9601098; doi:10.3390/cells11203330)
Supplement: Supplementary file 1 [file cells-11-03330-s001.zip]

Archive with 2 entries (2 files):
- Suppl Fig_1.pdf
- Suppl_Tables.docx
